# Supplementary material for: CRISPR/Cas9 editing of endogenous banana streak virus in the B genome of Musa spp. overcomes a major challenge in banana breeding
Source: Commun Biol. 2019 Jan 31;2:46. doi: 10.1038/s42003-019-0288-7 (PMC6355771; doi:10.1038/s42003-019-0288-7)
Supplement: Supplementary file 3 — Supplementary Data 1 [file 42003_2019_288_MOESM3_ESM.xlsx]

## Sheet: Sheet1
Supplementary Data 1: Raw data used for preparing box and whisker plot in Figure 5c.
Sample	Plant ID	CT
1	PC1	Undetermined
	PC1	28.3578
	PC1	27.8874
	PC1	28.2416
	PC1	27.4509
	PC1	27.9882
2	WT	27.33
	WT	27.5596
	WT	9.7915
	WT	25.0266
	WT	26.5236
	WT	25.2349
3	17	30.422
	17	34.2833
	17	34.7553
	17	Undetermined
	17	32.1592
	17	30.129
4	48	32.88
	48	35.1024
	48	34.1816
	48	32.7241
	48	32.9444
	48	30.6026
5	66	28.6009
	66	29.9392
	66	28.9742
	66	27.2589
	66	26.7431
	66	27.2176
6	76	31.9498
	76	32.5364
	76	35.2436
	76	34.9493
	76	32.9222
	76	33.3391
7	81	35.9682
	81	32.7578
	81	33.8689
	81	35.9286
	81	32.4756
	81	29.8925
8	85	Undetermined
	85	35.0821
	85	32.785
	85	36.9573
	85	32.7888
	85	38
	87	33.9069
9	87	32.7729
	87	31.9968
	87	32.2181
	87	32.9245
	87	Undetermined
10	97	28.6821
	97	28.9231
	97	30.3272
	97	27.0297
	97	27.2617
	97	27.3163
11	CW	34.8902
	CW	34.0594
	CW	33.5595
	CW	28.5977
	CW	30.5121
	CW	32.704
Note: Undetermined CT values were removed for preparing graph.
